# Supplementary material for: Promotion of homology-directed DNA repair by polyamines
Source: Nat Commun. 2019 Jan 8;10:65. doi: 10.1038/s41467-018-08011-1 (PMC6325121; doi:10.1038/s41467-018-08011-1)
Supplement: Supplementary file 4 — Source Data [file 41467_2018_8011_MOESM4_ESM.xlsx]

## Sheet: Figure 1c
Figure 1c - No. of Mx cells
		Normal	107	118	98	121	91	92	92	87	104	79	107	93	108	95	118	133	103	74	99	88	84	93	87	105	108	94
	0 hr	DFMO	121	94	92	92	95	94	89	96	83	110	89	104	109	86	94	85	111	71	100	90	84	79	114	94	99	99
		2 Gy	108	89	95	106	101	90	75	104	86	83	100	81	96	75	96	89	91	80	106	84	83	103	78	74	79	120
		DFMO + 2 Gy	113	106	93	104	75	86	109	108	88	92	85	92	77	89	82	109	111	96	91	80	103	105	80	83	99	93
		Normal	91	97	75	80	104	115	101	110	98	116	79	82	85	116	81	102	73	92	88	95	100	95	89	82	73	102
	48 hr	DFMO	93	96	80	84	98	102	86	92	88	99	108	106	94	87	86	102	75	84	102	116	98	76	86	86	117	93
		2 Gy	100	106	94	94	82	94	77	87	78	92	101	93	89	86	114	81	96	76	90	87	90	74	73	84	73	112
		DFMO + 2 Gy	42	43	37	51	69	64	45	33	31	30	36	33	31	27	28	34	38	46	55	36	45	50	45	52	42	35

## Sheet: Figure 1d
Figure 1d - BrdU+ Mx cells (%)
		Normal	37.3832	38.9831	38.7755	34.7826	41.3793	39.4231	37.9747	39.2523	41.9355	34.2593	29.4737	36.4407	33.0827
	0 hr	DFMO	29.7521	50	42.3913	46.0674	37.5	45.7831	37.2727	42.6966	43.2692	42.2018	34.8837	36.1702	31.7647
		2 Gy	34.2593	42.6966	35.7895	36	41.3462	36.0465	43.3735	44	39.5062	40.625	36	36.4583	32.5843
		DFMO + 2 Gy	40.708	35.8491	39.7849	43.1193	37.037	39.7727	32.6087	43.5294	41.3043	41.5584	53.9326	47.561	31.1927
		Normal	30.7692	52.5773	49.3333	35.6436	40.9091	27.551	39.6552	36.7089	36.5854	36.4706	35.3448	37.037	44.1176
	48 hr	DFMO	47.5	39.5349	32.9545	37.2093	48.913	40.9091	37.3737	31.4815	29.2453	32.9787	31.0345	38.3721	37.2549
		2 Gy	32.0755	39.3258	28.7234	37.6623	41.3793	33.3333	32.6087	45.5446	43.0108	43.8202	27.907	28.9474	37.037
		DFMO + 2 Gy	11.9048	18.9189	18.4211	17.7778	18.1818	22.5806	20	22.2222	15.1515	19.3548	18.5185	25	23.5294

## Sheet: Figure 2b
Figure 2b - Relative cellular polyamine level (%)
		DFMO 0 hr	75.6926	100	107.894
	Putrescine	DFMO 12 hr	4.7635	2.30225	4.59071
		DFMO 24 hr	0.999247	0.525777	0.953092
		DFMO 48 hr	1.33719	1.15658	1.30268
		DFMO 0 hr	72.2917	112.092	100
	Spermidine	DFMO 12 hr	26.7057	108.919	66.3781
		DFMO 24 hr	7.39624	13.6111	27.6523
		DFMO 48 hr	7.76677	6.23755	16.5535
		DFMO 0 hr	100	109.691	72.0966
	Spermine	DFMO 12 hr	117.325	18.4103	34.026
		DFMO 24 hr	55.2801	31.1337	87.2907
		DFMO 48 hr	98.8172	96.91	148.327

## Sheet: Figure 2c
Figure 2c - Relative HR frequency (%)
	DFMO 0 hr	115.42	100	106.58
	DFMO 12 hr	109.07	117.23	104.76
	DFMO 24 hr	62.13	62.13	55.78
	DFMO 48 hr	31.75	28.57	25.85

## Sheet: Figure 2d
Figure 2d - Relative cellular polyamine level (%)
		Ctrl	109.25	100	84.6799
	Putrescine	siSCR	154.081	106.883	108.645
		siODC	2.90833	0	5.56004
		pCMV6-SAT1	104.546	110.392	77.0926
		Ctrl	164.45	100	70.1614
	Spermidine	siSCR	61.6964	61.2769	98.0907
		siODC	0	0	0
		pCMV6-SAT1	189.617	147.195	175.346
		Ctrl	149.675	100	78.7241
	Spermine	siSCR	78.0044	112.278	167.845
		siODC	95.1606	39.0045	142.097
		pCMV6-SAT1	0	0	0

## Sheet: Figure 2e
Figure 2e - Relative HR frequency (%)
	Ctrl	95.3552	105.464	100
	siSCR	114.208	119.945	107.924
	siODC	20.4918	17.2131	21.0383
	pCMV6-SAT1	40.4372	47.541	48.0874

## Sheet: Figure 2f
Figure 2f - Relative cellular polyamine level (%)
		Ctrl	100	111.718	97.5126
	Putrescine	DFMO	0	0	0
		pCMV6-ODC	428.854	467.277	416.454
		DFMO + pCMV6-ODC	40.2492	43.8355	30.264
		Ctrl	107.364	100	85.5689
	Spermidine	DFMO	4.37469	1.52717	1.1348
		pCMV6-ODC	136.131	112.355	121.532
		DFMO + pCMV6-ODC	57.6063	76.2185	59.2156
		Ctrl	122.697	100	92.4109
	Spermine	DFMO	60.9564	93.98	127.561
		pCMV6-ODC	103.858	63.5983	93.7426
		DFMO + pCMV6-ODC	83.2719	81.3906	56.1242

## Sheet: Figure 2g
Figure 2g - Relative HR frequency (%)
	Ctrl	107.324	100	97.6084
	DFMO	15.0972	6.12855	13.154
	pCMV6-ODC	183.558	151.868	171.898
	DFMO + pCMV6-ODC	141.555	110.463	141.405

## Sheet: Figure 3a
Figure 3a - Relative HR frequency (%)
	Ctrl	104.175	100	94.0358
	DFMO	15.3082	12.326	16.3022
	pCBA-RAD51	169.185	154.672	167.992
	DFMO + pCBA-RAD51	56.8588	52.8827	64.8111

## Sheet: Figure 3c
Figure 3c - % Products
	Blank				0	0	0
	RAD51 only				1.8	2	0.5
	RAD51 + 0.1 mM putrescine				2.6	3	0.8
	RAD51 + 0.5 mM putrescine				3.7	3.9	3.6
	RAD51 + 1 mM putrescine				7.1	7.3	5.3
	RAD51 + 4 mM putrescine				14.6	16.2	16.3
	RAD51 + 8 mM putrescine				24.3	24.1	23.3
	8 mM putrescine				0.9	0.3	0
	RAD51 + 8 mM putrescine w/o ATP				0	0	0

[truncated: 45 more sheets: Figure 3d, Figure 3e, Figure 3f, Figure 4b, Figure 4d, Supplementary Figure 1b, Supplementary Figure 1c, Supplementary Figure 2b, Supplementary Figure 2d, Supplementary Figure 2e, Supplementary Figure 2f, Supplementary Figure 3b, Supplementary Figure 3c, Supplementary Figure 3e, Supplementary Figure 4a, Supplementary Figure 4b, Supplementary Figure 4c, Supplementary Figure 4d, Supplementary Figure 4e, Supplementary Figure 4f …]
